# Supplementary material for: Anatomical Changes in the Peel of Sun-Damaged Pomegranates (Punica granatum L. cv. Hicaznar)
Source: Plants (Basel). 2026 Mar 23;15(6):987. doi: 10.3390/plants15060987 (PMC13029930; doi:10.3390/plants15060987)
Supplement: Supplementary file 1 [file plants-15-00987-s001.zip]

Archive with 1 entries (1 files):
- plants-3854265-supplementary.pdf
